# Supplementary material for: Adsorption of Fluoroquinolone Antibiotics from Water and Wastewater by Colemanite
Source: Int J Environ Res Public Health. 2023 Feb 1;20(3):2646. doi: 10.3390/ijerph20032646 (PMC9915184; doi:10.3390/ijerph20032646)
Supplement: Supplementary file 1 [file ijerph-20-02646-s001.zip]

Archive with 1 entries (1 files):
- ijerph-2139758-supplementary.docx
